# Supplementary material for: Extreme climatic events drive mammal irruptions: regression analysis of 100-year trends in desert rainfall and temperature
Source: Ecol Evol. 2012 Sep 21;2(11):2645–58. doi: 10.1002/ece3.377 (PMC3501619; doi:10.1002/ece3.377)
Supplement: Supplementary file 3 [file ece30002-2645-SD3.txt]

a71
a71
a71
a71
a71
a71
a71a71
a71
a71
a71
a71a71
a71
a71
a71
a71
a71
a71
a71
a71
a71
a71
a71
a71
a71
a71
a71
a71
a71a71
a71
a71
a71
a71
a71
a71
a71
a71a71
a71a71
a71
a71a71
a71
a71
a71
a71
a71
a71
a71
a71
a71
a71
a71
a71
a71
a71
a71
a71
a71
a71
a71
a71
a71
a71
a71
a71
a71
a71
a71a71
a71
a71
a71
a71
a71
a71
a71
a71
a71
a71
a71
a71
a71
a71
a71
a71
a71
a71
a71
a71
a71
a71
a71
a71
a71a71
a71
a71
a71
a71
a71
a71
a71
a71
a71
a71
a71
a71
a71
a71
a71
a71
a71
a71
1890 1930 1970 2010
0
230
460
690
(a)
a71
a71
a71
a71
a71a71
a71
a71
a71
a71
a71
a71
a71
a71
a71
a71
a71
a71
a71
a71
a71
a71
a71
a71
a71
a71
a71
a71
a71 a71
a71
a71
a71
a71
a71
a71
a71
1970 1980 1990 2000 2010
100
200
300
400
(b)
a71
a71
a71
a71
a71
a71
a71
a71
a71
a71
a71
a71
a71
a71
a71
a71
a71
a71a71
a71
a71
a71
a71
a71
a71
a71
a71
a71
a71
a71
a71
a71a71
a71
a71
a71
a71
a71
a71
a71
a71
a71
a71
a71
a71
a71
a71
a71
a71
a71
a71
a71
a71
a71
a71a71
a71a71a71
a71
a71
a71
a71
a71
1910 1950 1990
300
600
900
(c)
a71
a71
a71a71
a71
a71
a71
a71
a71a71
a71
a71
a71
a71a71
a71
a71
a71
a71
a71
a71
a71a71
a71
a71
a71
a71
a71
a71
a71
a71
a71
a71a71
a71
a71
a71
a71
a71
a71
a71
a71
a71
a71
a71a71
a71 a71
a71a71
a71
a71
a71a71
a71
a71
1950 1970 1990 2010
0
250
500
(d)
Annual Rainfall (mm)
Year
